# Supplementary material for: The Effect of Parental Faecal Microbiome Transplantation from Children with Autism Spectrum Disorder on Behavior and Gastrointestinal Manifestations in the Male Offspring of Shank3 Mice
Source: Int J Mol Sci. 2025 Jun 20;26(13):5927. doi: 10.3390/ijms26135927 (PMC12249950; doi:10.3390/ijms26135927)
Supplement: Supplementary file 1 [file ijms-26-05927-s001.zip]

Archive with 1 entries (1 files):
- ijms-3680346-supplementary.pdf
